# Supplementary material for: Hydrogel-Forming Ability and Biological Characterization of Exopolysaccharide (EPS) from Porphyridium cruentum
Source: Gels. 2026 Apr 23;12(5):352. doi: 10.3390/gels12050352 (PMC13205223; doi:10.3390/gels12050352)
Supplement: Supplementary file 1 [file gels-12-00352-s001.zip]

Archive with 1 entries (1 files):
- gels-4202677-supplementary.pdf
